# Supplementary material for: Metabolic flux configuration determination using information entropy
Source: PLoS One. 2020 Dec 4;15(12):e0243067. doi: 10.1371/journal.pone.0243067 (PMC7717585; doi:10.1371/journal.pone.0243067)
Supplement: S1 File — (XLS) [file pone.0243067.s004.xls]

## Sheet: Readme
Source of the data	All data was obtained from the CaCefDB database. Zhang, Z. et al. CeCaFDB: a curated database for the documentation, visualization and comparative analysis of central carbon metabolic flux distributions explored by 13C-fluxomics. Nucleic Acids Res. 43, D549–D557 (2014)
Reaction ID notation	When the direction of the reaction presented in CaCefDB was the opposite of the one used in the genome-scale metabolic model of E. coli (iJR904), a minus sign was prefixed to the reaction ID (e.g.: -PYK)
Sheet	Description
gr01	Flux data used for growth rate 0.1 [1/h]
gr02	Flux data used for growth rate 0.2 [1/h]

## Sheet: gr01
Reaction ID ( in iJR904* )	Nanchen2006 (average of 6 replicates)	Nanchen2008	Hua2003 (average of 2 replicates)	Toya2007	Al-Zaid-Siddiquee2004	Ishii2007	Average
-EX_glc__D_e	1.83333	1.1	1.35	1.34	1.81	1.34	1.46222
-PGK	176.667	156	177.5	167.2	163	167	167.894
-PGM	168.667	156	170	157.3	163	157	161.995
-SUCOAS	64.1667	38	76.5	49.9	78	48	59.0944
AKGDH	64.1667	38	76.5	49.9	78	48	59.0944
CS	122	95	83.5	84.3	87	82	92.3
ENO	168.667	156	170	157.3	163	157	161.995
FUM	113.667	84	76	76	78	74	83.6112
G6PDH2r	27.6667	34	20	36.8	34	36	31.4111
GAPD	176.667	156	177.5	167.2	163	167	167.894
GLCpts	100	100	100	100	100	100	100
GND	21	24	20	36.8	34	36	28.6333
ICDHyr	72.6667	38	83.5	58	87	56	65.8611
ICL	49.1667	na	na	na	26.3	26	33.8222
MDH	149.333	115	65	96.5	75	96	99.4722
ME1	13.6667	16	10.5	6.1	3	4	8.87778
PDH	183.5	158	127	138.1	107	136	141.6
PFK	83	na	87	80.1	83	80	82.62
PGI	72	65	77.5	61.6	65	62	67.1833
PGL	27.6667	34	20	36.8	34	36	31.4111
PPC	23.5	41	49.5	-1.1	-17	0	15.9833
PYK	181.5	na	135.5	52.5	130	53	110.5
TALA	7	na	6	11	26	11	12.2
TKT1	7	na	6	11	26	11	12.2
TKT2	4.5	na	4	8.1	26	8	10.12
Growth rate (1/h)	0.0966667	0.1	0.1	0.1	0.1	0.1	0.0994445
Data identifier	Reference
Nanchen2006	Nanchen, Annik, Alexander Schicker, and Uwe Sauer. "Nonlinear dependency of intracellular fluxes on growth rate in miniaturized continuous cultures of Escherichia coli." Applied and environmental microbiology 72.2 (2006): 1164-1172.
Nanchen2008	J Bacteriol. 2008 Apr;190(7):2323-30. Cyclic AMP-dependent catabolite repression is the dominant control mechanism of metabolic fluxes under glucose limitation in Escherichia coli. Nanchen A, Schicker A, Revelles O, et al.
Hua2003	J Bacteriol. 2003 Dec;185(24):7053-67. Responses of the central metabolism in Escherichia coli to phosphoglucose isomerase and glucose-6-phosphate dehydrogenase knockouts. Hua Q, Yang C, Baba T, et al.
Toya2007	J Chromatogr A. 2007 Aug;1159(1-2):134-41. Direct measurement of isotopomer of intracellular metabolites using capillary electrophoresis time-of-flight mass spectrometry for efficient metabolic flux analysis. Toya Y, Ishii N, Hirasawa T, et al.
Al-Zaid-Siddiquee2004	Appl Microbiol Biotechnol. 2004 Jan;63(4):407-17. Metabolic flux analysis of pykF gene knockout Escherichia coli based on 13C-labeling experiments together with measurements of enzyme activities and intracellular metabolite concentrations. Al Zaid Siddiquee K, Arauzo-Bravo MJ, Shimizu K.
Ishii2007	Ishii, Nobuyoshi, et al. "Multiple high-throughput analyses monitor the response of E. coli to perturbations." Science 316.5824 (2007): 593-597.

## Sheet: gr02
Reaction ID ( in iJR904 )	Nanchen2006 (average of 2 replicates)	Ishii2007 (average of 3 replicates)	Li2006 (average of 2 replicates)	Average
-EX_glc__D_e	2.8	2.93667	2.76	2.83222
-PGK	165.5	170	164.9	166.8
-PGM	155	159	150.8	154.933
-SUCOAS	45	52.6667	na	48.8333
AKGDH	45	52.6667	na	48.8333
CS	101.5	80.3333	66.15	82.6611
ENO	155	159	150.8	154.933
FUM	92	71.6667	57.4	73.6889
G6PDH2r	44.5	23.6667	22.95	30.3722
GAPD	165.5	170	164.9	166.8
GLCpts	100	100	100	100
GND	34	23.6667	16.45	24.7056
ICDHyr	55	61.3333	41.9	52.7444
ICL	47	19	24.25	30.0833
MDH	124	86	57.4	89.1333
ME1	14	4.66667	23.9	14.1889
PDH	163	129.333	na	146.166
PFK	74	84	79.45	79.15
PGI	55	75	75.4	68.4667
PGL	44.5	23.6667	22.95	30.3722
PPC	12	8.33333	19.75	13.3611
PYK	160.5	47	35.9	81.1333
TALA	11	6.66667	4.1	7.25556
TKT1	11	6.66667	4.1	7.25556
TKT2	8	3.33333	2	4.44444
Growth rate (1/h)	0.19	0.2	0.21	0.2
Data identifier	Reference
Nanchen2006	Nanchen, Annik, Alexander Schicker, and Uwe Sauer. "Nonlinear dependency of intracellular fluxes on growth rate in miniaturized continuous cultures of Escherichia coli." Applied and environmental microbiology 72.2 (2006): 1164-1172.
Ishii2007	Ishii, Nobuyoshi, et al. "Multiple high-throughput analyses monitor the response of E. coli to perturbations." Science 316.5824 (2007): 593-597.
Li2006	J Biotechnol. 2006 Mar;122(2):254-66. Effect of lpdA gene knockout on the metabolism in Escherichia coli based on enzyme activities, intracellular metabolite concentrations and metabolic flux analysis by 13C-labeling experiments. Li M, Ho PY, Yao S,et al.
