# Supplementary material for: Metabolic flux configuration determination using information entropy
Source: PLoS One. 2020 Dec 4;15(12):e0243067. doi: 10.1371/journal.pone.0243067 (PMC7717585; doi:10.1371/journal.pone.0243067)
Supplement: S2 File — (XLSX) [file pone.0243067.s005.xlsx]

## Sheet: Readme
Source of the data	All data was obtained from the CaCefDB database. Zhang, Z. et al. CeCaFDB: a curated database for the documentation, visualization and comparative analysis of central carbon metabolic flux distributions explored by 13C-fluxomics. Nucleic Acids Res. 43, D549–D557 (2014)
Reaction ID notation	When the direction of the reaction presented in CaCefDB was the opposite of the one used in the genome-scale metabolic model of E. coli (iJR904) o S. cerevisiae (iMM904), a minus sign was prefixed to the reaction ID (e.g.: -PYK)
Sheet	Description
Ecoli	Datasets of Escherichia coli used to compute the MSE values at various growth conditions
Scerevisiae	Datasets of Saccharomyces cerevisiae used to compute the MSE values at various growth conditions

## Sheet: Ecoli
Reaction ID (in iJR904)	Al-Zaid-Siddiquee2004 Exp1	Emmerling2002 Exp1	Emmerling2002 Exp2	Farmer1997 Exp1	Fischer2004 Exp1	Fischer2004 Exp2	Fischer2004 Exp3	Fong2006 Exp1	Haverkorn2011 Exp1	Holms1996 Exp1	Hua2003 Exp1	Hua2003 Exp2	Jiao2003 Exp1	Li2006 Exp1	Meza2012 Exp1	Nanchen2008 Exp1	Peng2004 Exp1	Perrenoud2005 Exp1	Sauer2004 Exp1	Toya2007 Exp1	Toya2007 Exp2	Toya2007 Exp3	Toya2007 Exp4	Zhao2003 Exp1	Zhao2004 Exp1
-CS	-87	-93	-80	-59.8	-31	-33	-27	-62	-70.4762	-31.7881	-89	-78	-73.1	-73.1	-21.3	-95	-63.1	-16.1017	-30	-84.3	-71.1	-85.8	-71.5	-45.2	-73.1
-EX_glc__D_e	1.81	1.4	4.8	9.44	11	7.1	8	8.8	8.16	10.57	1.4	1.3	3.2	3.04	16.1	1.1	5.61	7.6	7.5	1.34	6.62	1.34	6.62	5.92	3.2
-FUM	-78	-83	-68	-51.6	-22	-24	-18	na	-56.1905	-22.42	-80	-72	-65.6	-65.6	-16.2	-84	-53.1	-9.32203	-18	-76.2	-62.5	-77.5	-62.7	-36	-65.6
-MALS	na	na	na	0	na	na	na	na	na	na	na	na	na	na	-1.8	-46	na	na	0	na	na	na	na	na	na
-PGM	na	na	na	na	na	na	na	na	na	na	na	na	na	na	na	na	na	100	na	na	na	na	na	na	na
-PPC	-17	28	12	-21.6	-31	-35	-28	-38	35.2381	-24.4087	66	33	-22.2	2.2	11.9	41	23.6	na	-34	-1.1	-23.1	-4.7	-23.5	24.2	-22.2
-PYK	-130	-123	-119	-39.2	-118	-118	-123	na	-159.048	-100	-127	-144	-135.9	-35.9	-63.8	na	-126.1	-77.9661	-10	-52.5	-31.7	-51.8	-33.1	-115.8	-135.9
-TKT1	-26	-17	-6	-2.7	-6	-8	-7	na	-5.2381	na	-9	-3	-5.5	-5.5	-4.5	na	-8.9	na	-14	-11	-7.5	-7.5	-5.1	-13	-5.5
-TKT2	-26	-15	-2	na	-3	-5	-4	na	-1.42857	na	-6	-2	-2.8	-2.8	-2.8	na	-4	na	-14	-8.1	-4.4	-4.4	-2	-9.6	-2.8
-TPI	-83	-77	-85	na	-81	-83	-81	na	76.6667	na	-85	-89	-174	-86.2	-90.2	na	-84.1	na	-81	-80.1	-83.1	-83.5	-85.3	-77	-86.2
ACKr	na	na	na	na	na	na	na	na	na	46.263	na	na	na	na	na	na	na	na	na	na	na	na	na	na	na
ACONT	87	93	80	59.8	31	33	27	62	70.4762	31.7881	89	78	73.1	73.1	21.3	95	63.1	16.1017	30	84.3	71.1	85.8	71.5	45.2	73.1
AKGDH	78	83	68	51.6	22	24	18	34	10.9524	22.42	80	73	65.6	na	14.5	38	53.1	9.32203	18	49.9	62.5	53	62.7	36	65.6
DDGLK	na	na	na	na	4	na	4	na	na	na	na	na	na	na	na	na	na	na	na	na	na	na	na	na	na
EDA	na	na	na	na	4	na	4	na	12.381	na	na	na	na	0	1.4	na	na	na	2	na	na	na	na	na	0
EDD	na	na	na	na	4	na	4	na	na	na	na	na	na	0	1.4	na	na	na	2	na	na	na	na	na	0
ENO	163	159	159	164.7	154	155	156	131	153.333	151.466	165	175	159	159	178.1	156	160.2	100	151	157.3	158.7	160.3	160.6	144.3	159
FBA	83	77	85	na	81	83	81	na	76.6667	82.403	85	89	86.2	86.2	90.2	na	84.1	na	81	80.1	83.1	83.5	85.3	77	86.2
G6PDH2r	34	44	21	12.2	26	30	29	99	29.0476	na	29	11	20	20	16	34	26.8	na	27	36.8	26.3	26.3	19.4	43	20
GAPD	163	169	172	164.7	169	170	169	131	166.667	163.576	175	180	174	174	184.1	156	160.2	na	167	167.2	169.4	170.4	171.4	162.6	174
GND	34	44	21	12.2	22	30	25	84	16.6667	na	29	11	20	20	14.6	24	26.8	na	25	36.8	26.3	26.3	19.4	43	20
HEX1	100	100	100	100	100	100	100	100	100	100	100	100	100	100	100	100	100	na	100	100	100	100	100	100	100
ICDHyr	87	93	80	59.8	31	33	27	34	25.2381	31.7881	89	78	73.1	73.1	19.5	38	63.1	16.1017	30	58	71.1	61.3	71.5	45.2	73.1
ICL	na	na	na	0	na	na	na	16	na	0	na	na	na	0	1.8	na	na	na	0	na	na	na	na	na	na
MDH	75	75	61	51.6	13	13	12	64	99.5238	22.42	72	58	65.6	65.6	18	115	53.1	6.77966	11	96.5	62.2	94.6	62.4	36	65.6
ME1	3	7	7	na	9	11	5	2	1.90476	na	7	14	0	0	na	16	na	1.69492	7	6.1	0.3	7.4	0.3	na	0
PDH	107	108	99	118	110	109	110	102	141.905	101.514	109	145	117	na	152.1	158	97.1	66.9492	93	138.1	110	138.3	111	92.5	117
PFK	83	77	85	88.5	81	83	81	na	76.6667	82.403	85	89	86.2	86.2	90.2	na	84.1	na	81	80.1	83.1	83.5	85.3	77	86.2
PGI	65	54	77	86.3	73	70	70	1	70.4762	82.403	70	85	78.6	78.6	83.1	65	72.2	na	72	61.6	72	72.1	79	55.3	78.6
PGK	-163	-159	-159	-164.7	-154	-155	-156	-131	-166.667	-163.576	-165	-175	-159	-174	-184.1	-156	-160.2	na	-151	-167.2	-169.4	-170.4	-171.4	-144.3	-159
PGL	34	44	21	12.2	26	30	29	99	29.0476	na	29	11	20	20	16	34	26.8	na	27	36.8	26.3	26.3	19.4	43	20
PGM	-163	-159	-159	-164.7	-154	-155	-156	-131	-153.333	-151.466	-165	-175	-159	-159	-178.1	-156	-160.2	na	-151	-157.3	-158.7	-160.3	-160.6	-144.3	-159
PPC	na	na	na	na	na	na	na	na	na	na	na	na	na	na	na	na	na	17.7966	na	na	na	na	na	na	na
RPE	na	44	21	2.7	22	30	25	84	na	na	29	11	8.3	20	14.6	34	12.9	na	25	19.1	11.9	12	7.1	22.6	8.3
RPI	na	-44	-21	-9.5	-22	-30	-25	-84	na	na	-29	-11	-11.7	-20	-14.6	-34	-13.9	na	-25	-17.7	-14.5	-14.3	-12.3	-20.4	-11.7
SUCD1	na	na	na	na	22	24	18	na	na	na	na	na	na	na	na	na	na	na	na	na	na	na	na	na	na
SUCOAS	-78	-83	-68	-51.6	-22	-24	-18	-34	-10.9524	-22.42	-80	-73	-65.6	na	-14.5	-38	-53.1	-9.32203	-18	-49.9	-62.5	-53	-62.7	-36	-65.6
TALA	26	17	6	2.7	6	8	7	na	5.2381	na	9	3	5.5	5.5	4.5	na	8.9	na	14	11	7.5	7.5	5.1	13	5.5
TPI	na	na	na	na	na	na	na	na	na	82.4	na	na	na	na	na	na	na	na	na	na	na	na	na	na	na
Growth rate [1/h]	0.1	0.09	0.4	0.52	0.82	0.65	0.61	0.63	0.6	0.94	0.1	0.1	0.2	0.2	0.69	0.1	0.41	0.65	0.67	0.1	0.5	0.1	0.5	0.22	0.2
Data identifier	Reference
Al-Zaid-Siddiquee2004	Appl Microbiol Biotechnol. 2004 Jan;63(4):407-17. Metabolic flux analysis of pykF gene knockout Escherichia coli based on 13C-labeling experiments together with measurements of enzyme activities and intracellular metabolite concentrations. Al Zaid Siddiquee K, Arauzo-Bravo MJ, Shimizu K.
Emmerling2002	J Bacteriol. 2002 Jan;184(1):152-64. Metabolic flux responses to pyruvate kinase knockout in Escherichia coli. Emmerling M, Dauner M, Ponti A, et al.
Farmer1997	Appl Environ Microbiol. 1997 Aug;63(8):3205-10. Reduction of aerobic acetate production by Escherichia coli. Farmer WR, Liao JC.
Fischer2004	Anal Biochem. 2004 Feb;325(2):308-16. High-throughput metabolic flux analysis based on gas chromatography-mass spectrometry derived 13C constraints. Fischer E, Zamboni N, Sauer U.
Fong2006	J Biol Chem. 2006 Mar;281(12):8024-33. Latent pathway activation and increased pathway capacity enable Escherichia coli adaptation to loss of key metabolic enzymes. Fong SS, Nanchen A, Palsson BO, et al.
Haverkorn2011	Mol Syst Biol. 2011 Mar;7:477. Large-scale 13C-flux analysis reveals distinct transcriptional control of respiratory and fermentative metabolism in Escherichia coli. Haverkorn van Rijsewijk BR, Nanchen A, Nallet S, et al.
Holms1996	FEMS Microbiol Rev. 1996 Dec;19(2):85-116. Flux analysis and control of the central metabolic pathways in Escherichia coli. Holms H.
Hua2003	J Bacteriol. 2003 Dec;185(24):7053-67. Responses of the central metabolism in Escherichia coli to phosphoglucose isomerase and glucose-6-phosphate dehydrogenase knockouts. Hua Q, Yang C, Baba T, et al.
Jiao2003	FEMS Microbiol Lett. 2003 Mar;220(2):295-301. Analysis of metabolic and physiological responses to gnd knockout in Escherichia coli by using C-13 tracer experiment and enzyme activity measurement. Jiao Z, Baba T, Mori H, et al.
Li2006	J Biotechnol. 2006 Mar;122(2):254-66. Effect of lpdA gene knockout on the metabolism in Escherichia coli based on enzyme activities, intracellular metabolite concentrations and metabolic flux analysis by 13C-labeling experiments. Li M, Ho PY, Yao S,et al.
Meza2012	Microb Cell Fact. 2012 Sep;11:127. Consequences of phosphoenolpyruvate:sugar phosphotranferase system and pyruvate kinase isozymes inactivation in central carbon metabolism flux distribution in Escherichia coli. Meza E, Becker J, Bolivar F, et al.
Nanchen2008	J Bacteriol. 2008 Apr;190(7):2323-30. Cyclic AMP-dependent catabolite repression is the dominant control mechanism of metabolic fluxes under glucose limitation in Escherichia coli. Nanchen A, Schicker A, Revelles O, et al.
Peng2004	FEMS Microbiol Lett. 2004 Jun;235(1):17-23. Metabolic flux analysis for a ppc mutant Escherichia coli based on 13C-labelling experiments together with enzyme activity assays and intracellular metabolite measurements. Peng L, Arauzo-Bravo MJ, Shimizu K.
Perrenoud2005	J Bacteriol. 2005 May;187(9):3171-9. Impact of global transcriptional regulation by ArcA, ArcB, Cra, Crp, Cya, Fnr, and Mlc on glucose catabolism in Escherichia coli. Perrenoud A, Sauer U.
Sauer2004	J Biol Chem. 2004 Feb;279(8):6613-9. The soluble and membrane-bound transhydrogenases UdhA and PntAB have divergent functions in NADPH metabolism of Escherichia coli. Sauer U, Canonaco F, Heri S, et al.
Toya2007	J Chromatogr A. 2007 Aug;1159(1-2):134-41. Direct measurement of isotopomer of intracellular metabolites using capillary electrophoresis time-of-flight mass spectrometry for efficient metabolic flux analysis. Toya Y, Ishii N, Hirasawa T, et al.
Zhao2003	J Biotechnol. 2003 Mar;101(2):101-17. Metabolic flux analysis of Escherichia coli K12 grown on 13C-labeled acetate and glucose using GC-MS and powerful flux calculation method. Zhao J, Shimizu K.
Zhao2004	Appl Microbiol Biotechnol. 2004 Mar;64(1):91-8. Global metabolic response of Escherichia coli to gnd or zwf gene-knockout, based on 13C-labeling experiments and the measurement of enzyme activities. Zhao J, Baba T, Mori H, et al.

## Sheet: Scerevisiae
Reaction ID (in iMM904)	Fendt2010 Exp1	Frick2005 Exp1	Frick2005 Exp2	Frick2005 Exp3	Gombert2001 Exp1	Gombert2001 Exp2	Papini2012 Exp1	Papini2012 Exp2
-CSp	-2	-73.1	-54.4	-22.9	-2.5	-59.9	-64.67	-76.08
-EX_glc__D_e	16.3	1.56	4.9	8.23	15.9	1.17	15.1	14.1
-FUMm	na	-63.4	-47.2	-16.8	na	-49.1	-121.31	-116.16
-PYK	-173	-124.3	-153.2	-164.6	-178.6	-122.1	-122.69	-122.49
-SUCOASm	na	-63.4	-47.2	-16.8	0	-49.1	-57.39	-67.69
-TKT1	-2	-18.7	-10.2	-5.3	-4.7	-12.1	-16.4	-7.5
-TKT2	-2	-16.3	-8.5	-3.8	-10	-26.7	-13.89	-5.1
-TPI	-93	-58.3	-73.1	-80.5	-91	-60.3	-58.72	-59.12
ACONTm	na	73.1	54.4	22.9	2.5	59.9	64.67	76.08
ACSm	4	73.6	19.5	11.1	7.3	45.7	22.04	20.95
ALCD2x_copy1	na	na	na	na	158.7	0	na	na
ALDD2y	9	73.6	34.2	16.1	10.6	45.8	22.04	11.33
ENO	na	128.7	156.9	167.4	179.9	127.1	125.68	127.36
FBA	173	60.2	78.7	87.1	91	60.3	58.72	59.12
G6PDH2r	7	54.7	29.6	15.1	16.2	44.2	44.55	32.44
GAPD	173	134.1	159.8	171	179.9	127.1	125.68	127.36
GND	7	54.7	29.6	15.1	16.2	44.2	44.55	32.44
HEX1	100	100	100	100	100	100	100	100
ICDHyp	2	73.1	54.4	22.9	2.5	59.9	64.67	76.08
MDHp	0	63.4	47.2	16.8	na	-49.1	40.64	37.29
ME1m	na	7.2	14.5	20.9	4	6.7	33.35	28.9
OAAt2m	na	na	na	na	8.5	35.8	40.64	37.29
PC	na	na	na	na	8.9	27.3	na	na
PDHm	1	21.8	49.5	23.7	0.1	39.9	67.41	78.86
PFK	93	60.2	78.7	87.1	91	60.3	58.72	59.12
PGI	89	25.2	60	77.9	81	33.6	33.06	46.53
PGK	-173	-134.1	-159.8	-171	-179.9	-127.1	-125.68	-127.36
PGL	7	54.7	29.6	15.1	16.2	44.2	44.55	32.44
PGM	na	-128.7	-156.9	-167.4	-179.9	-127.1	-125.68	-127.36
PYRDC	na	73.3	82.9	123.5	169.3	45.1	21.5	10.75
PYRt2m	6	27	42.8	9.7	na	na	45.3	61.25
SUCD1m	na	na	na	na	0	49.1	57.39	67.69
TALA	2	18.7	10.2	5.3	10	26.7	16.4	7.5
Growth rate [1/h]	0.33	0.15	0.3	0.4	0.37	0.1	0.11	0.1
Data identifier	References
Fendt2010	BMC Syst Biol. 2010 Feb;4:12. Transcriptional regulation of respiration in yeast metabolizing differently repressive carbon substrates. Fendt SM, Sauer U.
Frick2005	Microb Cell Fact. 2005 Nov;4:30. Characterization of the metabolic shift between oxidative and fermentative growth in Saccharomyces cerevisiae by comparative 13C flux analysis. Frick O, Wittmann C.
Gombert2001	J Bacteriol. 2001 Feb;183(4):1441-51. Network identification and flux quantification in the central metabolism of Saccharomyces cerevisiae under different conditions of glucose repression. Gombert AK, Moreira dos Santos M, et al.
Papini2012	Appl Microbiol Biotechnol. 2012 Aug;95(4):1001-10. Physiological characterization of recombinant Saccharomyces cerevisiae expressing the Aspergillus nidulans phosphoketolase pathway: validation of activity through 13C-based metabolic flux analysis. Papini M, Nookaew I, Siewers V, et al.
